# Supplementary material for: Hepatitis C Virus Network Based Classification of Hepatocellular Cirrhosis and Carcinoma
Source: PLoS One. 2012 Apr 6;7(4):e34460. doi: 10.1371/journal.pone.0034460 (PMC3321022; doi:10.1371/journal.pone.0034460)
Supplement: Table S2 — The IFS table of the between genes. (XLSX) [file pone.0034460.s003.xlsx]

## Sheet: TableS2
Table S2 - The IFS table of the between genes
Numbers of genes	Accuracy
1	0.403226
2	0.709677
3	0.733871
4	0.790323
5	0.814516
6	0.846774
7	0.830645
8	0.919355
9	0.887097
10	0.903226
11	0.935484
12	0.919355
13	0.91129
14	0.887097
15	0.887097
16	0.903226
17	0.895161
18	0.919355
19	0.895161
20	0.91129
21	0.895161
22	0.895161
23	0.903226
24	0.919355
25	0.919355
26	0.919355
27	0.919355
28	0.919355
29	0.927419
30	0.927419
31	0.927419
32	0.935484
33	0.935484
34	0.927419
35	0.935484
36	0.935484
37	0.935484
38	0.935484
39	0.935484
40	0.927419
41	0.927419
42	0.927419
43	0.919355
44	0.935484
45	0.943548
46	0.943548
47	0.943548
48	0.951613
49	0.951613
50	0.951613
51	0.951613
52	0.951613
53	0.951613
54	0.951613
55	0.943548
56	0.951613
57	0.943548
58	0.943548
59	0.943548
60	0.935484
61	0.927419
62	0.927419
63	0.919355
64	0.927419
65	0.927419
66	0.927419
67	0.919355
68	0.927419
69	0.927419
70	0.927419
71	0.935484
72	0.935484
73	0.935484
74	0.927419
75	0.927419
76	0.919355
77	0.927419
78	0.935484
79	0.919355
80	0.919355
81	0.91129
82	0.91129
83	0.91129
84	0.927419
85	0.935484
86	0.927419
87	0.927419
88	0.935484
89	0.935484
90	0.951613
91	0.943548
92	0.935484
93	0.943548
94	0.943548
95	0.951613
96	0.951613
97	0.935484
98	0.935484
99	0.935484
100	0.935484
101	0.927419
102	0.927419
103	0.927419
104	0.935484
105	0.935484
106	0.935484
107	0.927419
108	0.927419
109	0.927419
110	0.927419
111	0.943548
112	0.935484
113	0.927419
114	0.927419
115	0.935484
116	0.943548
117	0.951613
118	0.951613
119	0.951613
120	0.951613
121	0.951613
122	0.951613
123	0.951613
124	0.951613
125	0.951613
126	0.951613
127	0.951613
128	0.951613
129	0.951613
130	0.951613
131	0.951613
132	0.951613
133	0.951613
134	0.951613
135	0.951613
136	0.951613
137	0.951613
138	0.951613
139	0.951613
140	0.943548
141	0.951613
142	0.943548
143	0.951613
144	0.951613
145	0.951613
146	0.951613
147	0.951613
148	0.951613
149	0.943548
150	0.943548
151	0.943548
152	0.943548
153	0.943548
154	0.943548
155	0.943548
156	0.943548
157	0.943548
158	0.943548
159	0.943548
160	0.943548
161	0.951613
162	0.959677
163	0.959677
164	0.959677
165	0.959677
166	0.959677
167	0.959677
168	0.959677
169	0.959677
170	0.959677
171	0.959677
172	0.959677
173	0.959677
174	0.959677
175	0.959677
176	0.959677
177	0.959677
178	0.959677
179	0.959677
180	0.959677
181	0.959677
182	0.959677
183	0.959677
184	0.959677
185	0.959677
186	0.959677
187	0.959677
188	0.959677
189	0.959677
190	0.959677
191	0.959677
192	0.959677
193	0.951613
194	0.951613
195	0.959677
196	0.959677
197	0.959677
198	0.959677
199	0.959677
200	0.959677
201	0.959677
202	0.959677
203	0.959677
204	0.959677
205	0.959677
206	0.959677
207	0.959677
208	0.959677
209	0.959677
210	0.959677
211	0.959677
212	0.951613
213	0.951613
214	0.951613
215	0.959677
216	0.951613
217	0.951613
218	0.951613
219	0.951613
220	0.943548
221	0.951613
222	0.951613
223	0.951613
224	0.959677
225	0.959677
226	0.959677
227	0.959677
228	0.951613
229	0.951613
230	0.951613
231	0.951613
232	0.959677
233	0.959677
234	0.959677
235	0.959677
236	0.959677
237	0.959677
238	0.959677
239	0.951613
240	0.951613
241	0.943548
242	0.943548
243	0.943548
244	0.943548
245	0.943548
246	0.943548
247	0.943548
248	0.935484
249	0.935484
250	0.935484
251	0.935484
252	0.935484
253	0.935484
254	0.935484
255	0.935484
256	0.943548
257	0.943548
258	0.943548
259	0.943548
260	0.943548
261	0.943548
262	0.943548
263	0.943548
264	0.943548
265	0.943548
266	0.943548
267	0.943548
268	0.943548
269	0.943548
270	0.943548
271	0.943548
272	0.943548
273	0.943548
274	0.943548
275	0.943548
276	0.943548
277	0.943548
278	0.943548
279	0.943548
280	0.943548
281	0.943548
282	0.943548
283	0.943548
284	0.943548
285	0.943548
286	0.943548
287	0.943548
288	0.943548
289	0.943548
290	0.943548
291	0.943548
292	0.943548
293	0.943548
294	0.943548
295	0.943548
296	0.943548
297	0.943548
298	0.943548
299	0.943548
300	0.943548
301	0.943548
302	0.943548
303	0.943548
304	0.943548
305	0.943548
306	0.943548
307	0.943548
308	0.943548
309	0.943548
310	0.943548
311	0.943548
312	0.943548
313	0.943548
314	0.943548
315	0.943548
316	0.943548
317	0.943548
318	0.943548
319	0.943548
320	0.943548
321	0.943548
322	0.943548
323	0.943548
324	0.943548
325	0.943548
326	0.943548
327	0.943548
328	0.943548
329	0.943548
330	0.943548
331	0.943548
332	0.943548
333	0.943548
334	0.943548
335	0.943548
336	0.943548
337	0.943548
338	0.943548
339	0.943548
340	0.943548
341	0.943548
342	0.943548
343	0.943548
344	0.943548
345	0.943548
346	0.943548
347	0.943548
348	0.943548
349	0.943548
350	0.943548
351	0.943548
352	0.943548
353	0.943548
354	0.943548
355	0.943548
356	0.943548
357	0.943548
358	0.943548
359	0.943548
360	0.943548
361	0.943548
362	0.943548
363	0.943548
364	0.943548
365	0.943548
366	0.943548
367	0.943548
368	0.943548
369	0.943548
370	0.943548
371	0.943548
372	0.943548
373	0.943548
374	0.943548
375	0.943548
376	0.943548
377	0.943548
378	0.943548
379	0.943548
380	0.943548
381	0.943548
382	0.951613
383	0.951613
384	0.951613
385	0.951613
386	0.951613
387	0.951613
388	0.951613
389	0.951613
390	0.951613
391	0.951613
392	0.951613
393	0.951613
394	0.951613
395	0.951613
396	0.951613
397	0.951613
398	0.951613
399	0.951613
400	0.951613
401	0.951613
402	0.951613
403	0.951613
404	0.951613
405	0.951613
406	0.951613
407	0.951613
408	0.951613
409	0.951613
410	0.951613
411	0.951613
412	0.951613
413	0.951613
414	0.951613
415	0.951613
416	0.951613
417	0.951613
418	0.951613
419	0.951613
420	0.951613
421	0.951613
422	0.951613
423	0.951613
424	0.951613
425	0.951613
426	0.951613
427	0.951613
428	0.951613
429	0.951613
430	0.951613
431	0.951613
432	0.951613
433	0.951613
434	0.951613
435	0.951613
436	0.951613
437	0.951613
438	0.951613
439	0.951613
440	0.951613
441	0.951613
442	0.951613
443	0.951613
444	0.951613
445	0.951613
446	0.951613
447	0.951613
448	0.951613
449	0.951613
450	0.951613
451	0.951613
452	0.951613
453	0.951613
454	0.951613
455	0.951613
456	0.951613
457	0.951613
458	0.951613
459	0.951613
460	0.951613
461	0.951613
462	0.951613
463	0.951613
464	0.943548
465	0.943548
466	0.943548
467	0.943548
468	0.943548
469	0.943548
470	0.943548
471	0.943548
472	0.943548
473	0.943548
474	0.943548
475	0.943548
476	0.943548
477	0.943548
478	0.943548
479	0.943548
480	0.943548
481	0.943548
482	0.943548
483	0.943548
484	0.943548
485	0.943548
486	0.943548
487	0.943548
488	0.943548
489	0.943548
490	0.943548
491	0.943548
492	0.943548
493	0.943548
494	0.943548
495	0.943548
496	0.943548
497	0.943548
498	0.943548
499	0.943548
500	0.943548
501	0.943548
502	0.943548
503	0.943548
504	0.943548
505	0.935484
506	0.935484
507	0.935484
508	0.935484
509	0.935484
510	0.935484
511	0.943548
512	0.943548
513	0.943548
514	0.943548
515	0.943548
516	0.943548
517	0.943548
518	0.935484
519	0.935484
520	0.943548
521	0.935484
522	0.943548
523	0.943548
524	0.935484
525	0.935484
526	0.935484
527	0.935484
528	0.935484
529	0.935484
530	0.935484
531	0.935484
532	0.935484
533	0.935484
534	0.935484
535	0.935484
536	0.935484
537	0.935484
538	0.935484
539	0.935484
540	0.935484
541	0.935484
542	0.935484
543	0.935484
544	0.935484
545	0.935484
546	0.935484
547	0.935484
548	0.935484
549	0.935484
550	0.935484
551	0.943548
552	0.943548
553	0.943548
554	0.943548
555	0.943548
556	0.943548
557	0.943548
558	0.943548
559	0.943548
560	0.943548
561	0.943548
562	0.943548
563	0.943548
564	0.943548
565	0.943548
566	0.943548
567	0.943548
568	0.943548
569	0.943548
570	0.943548
571	0.943548
572	0.943548
573	0.943548
574	0.943548
575	0.935484
576	0.935484
577	0.935484
578	0.935484
579	0.935484
580	0.935484
581	0.935484
582	0.935484
583	0.935484
584	0.935484
585	0.935484
586	0.935484
587	0.935484
588	0.935484
589	0.935484
590	0.935484
591	0.935484
592	0.935484
593	0.935484
594	0.935484
595	0.935484
596	0.935484
597	0.935484
598	0.935484
599	0.935484
600	0.935484
601	0.935484
602	0.935484
603	0.935484
604	0.935484
605	0.935484
606	0.935484
607	0.935484
608	0.935484
609	0.935484
610	0.935484
611	0.935484
612	0.935484
613	0.935484
614	0.935484
615	0.935484
616	0.935484
617	0.935484
618	0.935484
619	0.935484
620	0.935484
621	0.935484
622	0.935484
623	0.935484
624	0.935484
625	0.935484
626	0.935484
627	0.935484
628	0.935484
629	0.935484
630	0.935484
631	0.935484
632	0.935484
633	0.935484
634	0.935484
635	0.935484
636	0.927419
637	0.927419
638	0.927419
639	0.927419
640	0.927419
641	0.927419
642	0.927419
643	0.927419
644	0.927419
645	0.927419
646	0.927419
647	0.927419
648	0.927419
649	0.927419
650	0.927419
651	0.927419
652	0.927419
653	0.927419
654	0.927419
655	0.927419
656	0.927419
657	0.935484
658	0.927419
659	0.927419
660	0.927419
661	0.927419
662	0.927419
663	0.927419
664	0.927419
665	0.927419
666	0.927419
667	0.927419
668	0.927419
669	0.927419
670	0.927419
671	0.927419
672	0.927419
673	0.927419
674	0.927419
675	0.927419
676	0.927419
677	0.927419
678	0.927419
679	0.935484
680	0.935484
681	0.935484
682	0.935484
683	0.935484
684	0.935484
