# Supplementary material for: Hepatitis C Virus Network Based Classification of Hepatocellular Cirrhosis and Carcinoma
Source: PLoS One. 2012 Apr 6;7(4):e34460. doi: 10.1371/journal.pone.0034460 (PMC3321022; doi:10.1371/journal.pone.0034460)
Supplement: Table S3 — The selected 155 target genes. (XLSX) [file pone.0034460.s004.xlsx]

## Sheet: TableS3
Table S3 - The selected 155 target genes
Order	Name	mRMR Score
1	EFEMP1	0.477
2	JAG2	0.237
3	TACSTD2	0.265
4	STAT3	0.25
5	STAT1	0.232
6	ANKRD12	0.192
7	MGP	0.224
8	FYN	0.176
9	EFEMP2	0.175
10	SMURF2	0.171
11	SERPINF2	0.172
12	CTGF	0.163
13	DICER1	0.163
14	IPO4	0.165
15	IGLL1	0.166
16	CADPS2	0.155
17	AEBP1	0.155
18	NID1	0.154
19	RAB14	0.153
20	ARHGEF6	0.152
21	VIM	0.151
22	HSPA5	0.147
23	FBLN5	0.144
24	AGRN	0.144
25	YWHAZ	0.146
26	VWF	0.143
27	CEP68	0.143
28	PIK3R1	0.141
29	COL4A2	0.142
30	CORO1B	0.138
31	ANKRD28	0.134
32	PRKACA	0.136
33	EIF2AK3	0.133
34	PPIB	0.134
35	B2M	0.133
36	VPS35	0.131
37	IKBKE	0.133
38	NUCB1	0.13
39	PARP4	0.13
40	C1QBP	0.13
41	PCYT2	0.131
42	FAS	0.132
43	KRT19	0.128
44	NDC80	0.126
45	C7	0.127
46	GAA	0.125
47	ARFIP2	0.124
48	GSK3B	0.123
49	CHUK	0.118
50	VCAN	0.119
51	HLA-E	0.118
52	MPDU1	0.117
53	SDC2	0.115
54	TRIOBP	0.115
55	EIF2AK2	0.115
56	EIF4A2	0.113
57	TGFB1I1	0.113
58	CD81	0.112
59	C12orf41	0.113
60	FXYD6	0.112
61	BAX	0.11
62	PRMT5	0.111
63	SYNE1	0.111
64	LTBR	0.11
65	NCL	0.109
66	SORBS2	0.109
67	BCL6	0.108
68	AGT	0.108
69	SLC31A2	0.108
70	CANX	0.107
71	FLAD1	0.103
72	RRBP1	0.102
73	TMSB4X	0.102
74	TRIP11	0.102
75	NID2	0.1
76	FHL2	0.101
77	SPON1	0.098
78	BCAN	0.097
79	SLIT2	0.098
80	NDRG1	0.097
81	FTH1	0.096
82	FBLN2	0.095
83	ACP1	0.096
84	HIVEP2	0.095
85	SVEP1	0.095
86	GRN	0.094
87	GRB2	0.094
88	NAP1L1	0.095
89	OS9	0.093
90	OAS1	0.093
91	LCK	0.093
92	TRAF3IP3	0.092
93	TMF1	0.09
94	ZHX3	0.089
95	MBP	0.089
96	SMAD3	0.089
97	ERC1	0.089
98	CREBBP	0.089
99	RAF1	0.089
100	CEP63	0.089
101	SERPING1	0.086
102	TAF1	0.086
103	CALR	0.084
104	THBS1	0.083
105	TP53BP2	0.081
106	CEP250	0.08
107	RAI14	0.079
108	ELAC2	0.077
109	UBASH3A	0.077
110	AHSA1	0.075
111	NPM1	0.074
112	RCN3	0.074
113	PLSCR1	0.074
114	FBLN1	0.073
115	RNF31	0.073
116	PDLIM5	0.071
117	YY1	0.07
118	TNFRSF1A	0.07
119	MLLT4	0.068
120	YWHAE	0.068
121	ISLR	0.067
122	DNAJA3	0.066
123	CCHCR1	0.066
124	PDE4DIP	0.066
125	LIMS2	0.065
126	MEGF6	0.064
127	LDB1	0.064
128	CDK6	0.064
129	SFRP4	0.063
130	CHPF	0.062
131	BIN1	0.061
132	SRC	0.06
133	TRAF2	0.059
134	AKT1	0.057
135	AHNAK	0.055
136	ZMYM2	0.055
137	TBXAS1	0.055
138	XAB2	0.053
139	SETD2	0.053
140	CD209	0.053
141	CENPC1	0.051
142	DLAT	0.049
143	HOMER3	0.048
144	CSK	0.048
145	TGFBR1	0.047
146	DDX5	0.048
147	SNRPD1	0.046
148	MS4A6A	0.046
149	BCL2A1	0.044
150	TAF11	0.044
151	RBM4	0.043
152	MAPK12	0.042
153	HAO1	0.043
154	SSR4	0.041
155	NFE2	0.041
