# Supplementary material for: Hepatitis C Virus Network Based Classification of Hepatocellular Cirrhosis and Carcinoma
Source: PLoS One. 2012 Apr 6;7(4):e34460. doi: 10.1371/journal.pone.0034460 (PMC3321022; doi:10.1371/journal.pone.0034460)
Supplement: Table S4 — The selected 162 between genes. (XLSX) [file pone.0034460.s005.xlsx]

## Sheet: TableS4
Table S4 - The selected 162 between genes
Order	Name	mRMR Score	Number of target gene pairs whose shortest path crossed it
1	PDIA3	0.54	282
2	LCP2	0.239	298
3	IL23A	0.226	4
4	SCAMP3	0.254	284
5	ISG15	0.232	289
6	STAT3	0.223	4760
7	PLAT	0.223	289
8	MED1	0.234	91
9	PC	0.236	4
10	PSMB3	0.206	1
11	DPM2	0.197	289
12	ARHGEF12	0.197	46
13	CRYAB	0.195	1
14	E2F1	0.19	8
15	STAT1	0.199	789
16	CXCR4	0.191	284
17	ROBO1	0.182	290
18	FOXO3	0.182	286
19	ARF6	0.181	256
20	UBC	0.187	739
21	NCK2	0.187	27
22	TRAF5	0.179	74
23	EFNB2	0.176	575
24	MMP2	0.172	575
25	PIGR	0.172	289
26	ETNK1	0.173	289
27	PTPRC	0.176	286
28	HNF1A	0.173	275
29	BCL2	0.173	3832
30	ARPC5	0.172	10
31	RGS2	0.172	1
32	RANGAP1	0.172	667
33	FZD1	0.175	288
34	IGKC	0.169	941
35	ARHGEF7	0.169	226
36	HLA-C	0.169	290
37	PTK2	0.164	5857
38	NCOR1	0.167	61
39	FYN	0.164	522
40	COL4A1	0.167	1
41	MDH2	0.164	296
42	ADRBK1	0.163	286
43	TNFAIP3	0.162	289
44	HSPA5	0.162	2
45	SF3B1	0.159	142
46	ANXA2	0.16	289
47	CTTN	0.159	289
48	ZW10	0.159	14
49	VWF	0.159	167
50	SMURF2	0.159	2
51	IL4	0.159	286
52	ABCA1	0.159	5
53	TGFBI	0.158	289
54	F3	0.156	390
55	MYC	0.154	996
56	ITGA4	0.155	105
57	PTN	0.151	286
58	GIT1	0.151	241
59	CDC20	0.148	625
60	PIGA	0.149	289
61	STX5	0.149	5
62	PLA2G4A	0.147	125
63	DNM1	0.145	289
64	CFTR	0.145	1364
65	TNPO1	0.144	286
66	GADD45A	0.145	3
67	INCENP	0.145	9
68	IGHM	0.146	289
69	PRKAR2B	0.146	2
70	EPHB1	0.145	13
71	GNAS	0.143	3
72	KLK3	0.144	287
73	PIK3R1	0.143	563
74	EIF2AK3	0.142	54
75	PRKACA	0.143	2
76	EIF4G1	0.142	577
77	PIP	0.141	289
78	RGS19	0.142	280
79	CD8A	0.141	1705
80	PSMB1	0.14	4
81	ITGB2	0.14	8
82	GJA1	0.138	560
83	PIAS1	0.138	187
84	CYTH2	0.136	291
85	BRCA1	0.137	917
86	TMEM189-UBE2V1	0.136	1
87	COPB2	0.136	3
88	PTK2B	0.135	289
89	DCN	0.136	574
90	PSMD2	0.136	105
91	ARFIP2	0.136	288
92	HNF4A	0.135	553
93	P4HB	0.135	5
94	AR	0.135	2355
95	COL1A1	0.135	26
96	WDR77	0.135	860
97	FNBP1	0.135	3
98	SNX2	0.134	3
99	DUSP1	0.135	9
100	B2M	0.134	1137
101	CHUK	0.133	225
102	RPL3	0.132	1
103	PSMD4	0.13	4
104	SOX5	0.13	289
105	PDK2	0.13	761
106	MAPRE1	0.129	99
107	ICAM2	0.128	4
108	NR1H3	0.128	5
109	ZNF148	0.127	1
110	MLL	0.126	287
111	GBA	0.126	1
112	PSENEN	0.124	42
113	ARHGAP4	0.124	287
114	PARVB	0.123	197
115	ERBB2	0.123	1631
116	SDC4	0.122	6
117	GSN	0.123	3
118	CXCL12	0.122	286
119	NDC80	0.122	283
120	GRIN2B	0.122	283
121	PMP22	0.122	289
122	CALM3	0.122	313
123	DYNLL1	0.122	13
124	APP	0.121	828
125	GSK3B	0.121	1442
126	LIMS1	0.121	27
127	SREBF2	0.121	15
128	TUBA1A	0.121	289
129	NDEL1	0.121	381
130	GOSR2	0.121	293
131	MAP3K5	0.121	287
132	TARBP2	0.121	289
133	HDAC5	0.12	28
134	PDX1	0.12	289
135	GNB1	0.119	5
136	CASP6	0.118	298
137	EIF2AK2	0.117	1188
138	IQGAP1	0.118	168
139	F8	0.116	148
140	ALB	0.116	286
141	PRMT5	0.116	573
142	SORBS1	0.117	566
143	SDC2	0.116	305
144	RAC1	0.115	584
145	MEF2A	0.115	27
146	MLX	0.114	289
147	CTNNA1	0.113	289
148	MIS12	0.114	568
149	SLIT2	0.113	287
150	ARHGDIA	0.113	25
151	MAP2K1	0.113	117
152	MVK	0.112	289
153	CANX	0.112	514
154	APEX1	0.111	2
155	CDKN2A	0.111	697
156	VPREB1	0.11	289
157	STX4	0.11	2
158	CIITA	0.11	289
159	NOTCH2	0.109	289
160	RAD23B	0.108	4
161	RUVBL2	0.109	287
162	TSNAX	0.108	289
